# Supplementary material for: Deep Learning Approaches to Osteosarcoma Diagnosis and Classification: A Comparative Methodological Approach
Source: Cancers (Basel). 2023 Apr 13;15(8):2290. doi: 10.3390/cancers15082290 (PMC10136449; doi:10.3390/cancers15082290)
Supplement: Supplementary file 1 [file cancers-15-02290-s001.zip]

Archive with 2 entries (2 files):
- Figure S1 .pdf
- Table S1 .pdf
